# Supplementary material for: Comprehensive Characterization of the Multiple Myeloma Immune Microenvironment Using Integrated scRNA-seq, CyTOF, and CITE-seq Analysis
Source: Cancer Res Commun. 2022 Oct 25;2(10):1255–65. doi: 10.1158/2767-9764.CRC-22-0022 (PMC10035369; doi:10.1158/2767-9764.CRC-22-0022)
Supplement: Supplementary Table TS1 — supplementary table 1 shows cell type annotation markers, clinical information of patients, cross-technique comparison of cell subset abundance and expression of cell type marker genes in CITE-seq and CyTOF [file crc-22-0022-s03.xlsx]

## Sheet: cell type markers
Supplement Table S1A. marker genes for cell type identification in scRNA-seq and CITE-seq
Cell types	Marker gene
naive T cells	CCR7
naive T cells	SELL
naive T cells	CD27
naive T cells	B3GAT1
naive T cells	CD27
naive T cells	CD28
naive T cells	CD69
naive T cells	FAS
naive T cells	IL7R
Exhausted T cells	CD96
Exhausted T cells	CTLA4
Exhausted T cells	CD160
Exhausted T cells	LAG3
Exhausted T cells	CD244
Exhausted T cells	BTLA
Exhausted T cells	PDCD1
Exhausted T cells	HAVCR2
Exhausted T cells	EOMES
Exhausted T cells	ICOS
Exhausted T cells	TIGIT
Exhausted T cells	VSIR
Tregs	IL2RA
Tregs	IL7R
Tregs	CTLA4
Tregs	FOXP3
Tregs	TNFRSF18
Tregs	IKZF2
CD8+ cytotoxic T cells	CD3G
CD8+ cytotoxic T cells	CD3D
CD8+ cytotoxic T cells	CD3E
CD8+ cytotoxic T cells	CD8A
CD8+ cytotoxic T cells	CD8B
CD8+ cytotoxic T cells	LAMP1
CD8+ cytotoxic T cells	FASLG
CD8+ cytotoxic T cells	IFNG
CD8+ cytotoxic T cells	GZMA
CD8+ cytotoxic T cells	GZMB
memory T cells	TCF7
memory T cells	CCR7
memory T cells	SELL
memory T cells	IL7R
memory T cells	CX3CR
memory T cells	CD27
memory T cells	CXCR1
memory T cells	KLRG1
gamma-delta T	KLRC2
gamma-delta T	KLRF1
gamma-delta T	GZMH
gamma-delta T	NKG7
gamma-delta T	GZMB
gamma-delta T	KLRD1
gamma-delta T	PRF1
pre-B	IGLL1
pre-B	VPREB1
pre-B	CD24
pre-B	STMN1
pre-B	HIST1H1C
pre-B	SOX4
pre-B	MKI67
strong NK (very cytotoxic)	FCGR3A
strong NK (very cytotoxic)	SPON2
strong NK (very cytotoxic)	KLRF1
strong NK (very cytotoxic)	PRF1
strong NK (very cytotoxic)	GZMB
strong NK (very cytotoxic)	GZMH
strong NK (very cytotoxic)	NKG7
weak NK	NCAM1
weak NK	IL2RB

## Sheet: BIDMC CITE-seq protein markers
Supplement Table S1B. CITE-seq markers used at BIDMC
Product code	Biolegend Antibody	Clone
305241	305241 TotalSeq™-B 0005 anti-human CD80	2D10
305445	305445 TotalSeq™-B 0006 anti-human CD86	IT2.2
329749	329749 TotalSeq™-B 0007 anti-human CD274 (B7-H1,PD-L1)	29E.2A3
300477	300477 TotalSeq™-B 0034 anti-human CD3	UCHT1
302263	302263 TotalSeq™-B 0050 anti-human CD19	HIB19
304161	TotalSeq™-B 0063 anti-human CD45RA	HI100
300565	300565 TotalSeq™-B 0072 anti-human CD4	RPA-T4
301069	301069 TotalSeq™-B 0080 anti-human CD8a	RPA-T8
301857	TotalSeq™-B 0081 anti-human CD14	M5E2
302063	TotalSeq™-B 0083 anti-human CD16	3G8
392423	TotalSeq™-B 0084 anti-human CD56 (NCAM) Recombinant	QA17A16
302647	TotalSeq™-B 0085 anti-human CD25	BC96
304257	TotalSeq™-B 0087 anti-human CD45RO	UCHL1
329961	TotalSeq™-B 0088 anti-human CD279 (PD-1)	EH12.2H7
372727	TotalSeq™-B 0089 anti-human TIGIT (VSTM3)	A15153G
302361	TotalSeq™-B 0100 anti-human CD20	2H7
331939	TotalSeq™-B 0101 anti-human CD335 (NKp46)	900
310949	TotalSeq™-B 0146 anti-human CD69	FN50
304849	TotalSeq™-B 0147 anti-human CD62L	DREG-56
353249	TotalSeq™-B 0148 anti-human CD197 (CCR7)	G043H7
302851	TotalSeq™-B 0154 anti-human CD27	O323
307661	TotalSeq™-B 0159 anti-human HLA-DR	L243
301357	TotalSeq™-B 0161 anti-human CD11b	ICRF44
313551	TotalSeq™-B 0171 anti-human/mouse/rat CD278 (ICOS)	C398.4A
309837	TotalSeq™-B 0355 anti-human CD137 (4-1BB)	4B4-1
302961	TotalSeq™-B 0386 anti-human CD28	CD28.2
351354	TotalSeq™-B 0390 anti-human CD127 (IL-7Rα)	A019D5
304066	TotalSeq™-B 0391 anti-human CD45	HI30
323051	TotalSeq™-B 0392 anti-human CD15 (SSEA-1)	W6D3

## Sheet: patients characteristics
Supplement Table S1C. Clinical information of multiple myeloma patients
Public_id	sample collection time (month-year)	First Line Therapy	ASCT (Y/N)	Ethnicity
MMRF_1267	2012-11-19	RVd	N	Caucasian
MMRF_1325	2013-02-14	Rd	N	Other
MMRF_1413	2013-04-19	other/NR	Y	Caucasian
MMRF_1424	2013-04-29	RVd	Y	Caucasian
MMRF_1505	2013-07-30	other/NR	N	Caucasian
MMRF_1537	2013-08-28	RVd	N	Caucasian
MMRF_1640	2013-11-18	RVd	N	Caucasian
MMRF_1641	2013-11-18	other/NR	N	Caucasian
MMRF_1686	2013-12-16	other/NR	Y	Caucasian
MMRF_1695	2013-12-26	RVd	Y	Caucasian
MMRF_1720	2014-01-15	Vd	N	Caucasian
MMRF_1777	2014-02-13	other/NR	N	Caucasian
MMRF_1941	2014-05-07	RVd	Y	Caucasian
MMRF_1967	2014-05-21	RVd	Y	Caucasian
MMRF_2038	2014-07-01	other/NR	Y	Caucasian
MMRF_2168	2014-09-19	Vd	Y	African American
MMRF_2251	2014-11-07	other/NR	N	Caucasian
MMRF_2259	2014-11-12	RVd	N	African American

## Sheet:  ISMMS CyTOF markers
Supplement Table S1D. CyTOF markers used at ISMMS
Metal	Target	Clone	Manufacturer	Catalog Number
89 Y	CD45	HI30	Fluidigm	3089003B
113 In	CD57	HCD57	Biolegend	322302
115 In	CD11c	Bu15	Biolegend	337202
141 Pr	CD103	Ber-Act8	Biolegend	350202
142 Nd	CD19	REA675	Miltenyi	130-122-301
143 Nd	CD45RA	REA562	Miltenyi	130-122-292
144 Nd	KLRG1	SA231A2	Biolegend	367702
145 Nd	CD4	REA623	Miltenyi	130-122-283
146 Nd	CD8	REA734	Miltenyi	130-122-281
147 Sm	ICOS	C398.4A	Biolegend	313512
148 Nd	CD16	REA423	Miltenyi	130-108-027
149 Sm	CD127	A019D5	Fluidigm	3149011B
150 Nd	CD1c	REA694	Miltenyi	130-122-298
151 Eu	CD123	REA918	Miltenyi	130-122-297
152 Sm	CD66b	REA306	Miltenyi	130-108-019
153 Eu	TIGIT	MBSA43	Fluidigm	3153019B
154 Sm	TIM3 (CD366)	F38-2E2	Fluidigm	3154010B
155 Gd	CD27	REA499	Miltenyi	130-122-295
156 Gd	PD-L1	29E.2A3	Biolegend	329710
158 Gd	CD33	WM53	Biolegend	303402
159 Tb	CD138	115	Biolegend	356502
160 Gd	CD14	REA599	Miltenyi	130-122-290
161 Dy	CD56	REA196	Miltenyi	130-108-016
162 Dy	NKG2A	REA797	Miltenyi	120-014-229
163 Dy	CD5	UCHT2	Biolegend	300602
164 Dy	FCRH5	polyclonal	R&D	AF2087
165 Ho	NKG2D	REA797	Miltenyi	120-014-229
166 Er	CD25	M-A251	Biolegend	356102
167 Er	CCR7	G043H7	Biolegend	353256
168 Er	CD3	REA613	Miltenyi	130-122-282
169 Tm	Tbet	4B10	Biolegend	644802
170 Er	CD38	REA671	Miltenyi	130-122-288
171 Yb	CD39	A1	Biolegend	328202
172 Yb	CD28	CD28.2	Biolegend	302902
173 Yb	DNAM1	11A8	Biolegend	338302
174 Yb	HLADR	REA805	Miltenyi	130-122-299
175 Lu	PD-1	EH12.2H7	Fluidigm	3175008B
176 Yb	GranzymeB	REA226	Miltenyi	130-108-055
209 Bi	CD11b	ICRF44	Fluidigm	3209003B

## Sheet: Emory CyTOF markers
Supplement Table S1E. CyTOF markers used at Emory
Metal	Target	Clone	Manufacturer	Catalog Number
Y89Di	CD45	HI30	Fluidigm	3089003B
Pr141Di	DNAM-1	TX25	Biolegend	338302
Nd142Di	CD19	HIB19	Fluidigm	3142001B
Nd143Di	HLADR	L243	Fluidigm	3143013B
Nd144Di	CD69	FN50	Fluidigm	3144018B
Nd145Di	CD4	RPA-T4	Fluidigm	3145001B
Nd146Di	CD8	RPA-T8	Fluidigm	3146001B
Sm147Di	TCF1	7F11AIO	Biolegend	655202
Nd148Di	ICOS	C398.4A	Fluidigm	3148019B
Sm149Di	CD127	A019D5	Fluidigm	3149011B
Nd150Di	LAG3	11C3C65	Fluidigm	3150030B
Eu151Di	CD103	Ber-ACT8	Fluidigm	3151011B
Sm152Di	CD95	DX2	Fluidigm	3152017B
Eu153Di	TIGIT	MBSA43	Fluidigm	3153019B
Sm154Di	TIM3	F38-2E2	Fluidigm	3154010B
Gd155Di	CD27	L128	Fluidigm	3155001B
Gd156Di	PDL1	29E.2A3	Fluidigm	3156026B
Gd158Di	41BB	4B4-1	Fluidigm	3158013B
Tb159Di	CCR7	G043H7	Fluidigm	3159003A
Gd160Di	T-bet	4B10	Fluidigm	3160010B
Dy161Di	CTLA4	14D3	Fluidigm	3161004B
Dy162Di	FOXP3	PCH101	Fluidigm	3162011A
Dy163Di	EOMES	WD1928	Invitrogen	14-4877-82
Dy164Di	CXCR5	RF8132	Fluidigm	3164029B
Ho165Di	CD45RO	UCHL1	Fluidigm	3165011B
Er166Di	NKG2D	OW72	Fluidigm	3166016B
Er167Di	GATA3	TWAJ	Fluidigm	3167007A
Er168Di	Ki67	B56	Fluidigm	3168001B
Tm169Di	CD25	2A3	Fluidigm	3169003B
Er170Di	CD3	UCHT1	Fluidigm	3170001B
Yb171Di	Granzyme	GB11	Fluidigm	3171002B
Yb172Di	CD38	HIT2	Fluidigm	3172007B
Yb173Di	CXCR4	12G5	Fluidigm	3173001B
Yb174Di	PD1	EH12.2H7	Fluidigm	3174020B
Lu175Di	CD14	RM052	Fluidigm	3175015B
Yb176Di	CD56	HCD56	Biolegend	B279358
Bi209Di	CD16	3G8	Fluidigm	3209002B

## Sheet: Mayo CyTOF markers
Supplement Table S1F. CyTOF markers used at Mayo
Metal	Target	Clone	Manufacturer	Catalog Number
148Nd	CD16	3G8	Fluidigm	3148004B
168Er	CD8a	SK1	Fluidigm	3168002B
171Yb	CD20	2H7	Fluidigm	3171012B
174Yb	CD4	SK3	Fluidigm	3174004B
089Y	CD45	HI30	Fluidigm	3089003B
142Nd	CD19	HIB19	Fluidigm	3142001B
146Nd	IgD	IA6-2	Fluidigm	3146005B
147Sm	CD11c	Bu15	Fluidigm	3147008B
152Sm	TCRgd	11F2	Fluidigm	3152008B
154Sm	CD3	UCHT1	Fluidigm	3154003B
155Gd	CD45RA	HI100	Fluidigm	3155011B
158Gd	CD27	L128	Fluidigm	3158010B
173Yb	HLA-DR	L243	Fluidigm	3173005B
141Pr	CD196/CCR6	G034E3	Fluidigm	3141003A
143Nd	CD127/IL-7Ra	A019D5	Fluidigm	3143012B
144Nd	CD38	HIT2	Fluidigm	3144014B
149Sm	CD194/CCR4	L291h4	Fluidigm	3149029A
151Eu	CD123/IL-3R	6H6	Fluidigm	3151001B
153Eu	CD185/CXCR5	RF8B2	Fluidigm	3153020B
160Gd	CD28	CD28.2	Fluidigm	3160003B
163Dy	CD183/CXCR3	G025H7	Fluidigm	3163004B
165Ho	CD45RO	UCHL1	Fluidigm	3165011B
166Er	CD24	ML5	Fluidigm	3166007B
167Er	CD197/CCR7	G043H7	Fluidigm	3167009A
169Tm	CD25/IL-2R	2A3	Fluidigm	3169003B
175Lu	CD14	M5E2	Fluidigm	3175015B
176Yb	CD56/NCAM	NCAM16.2	Fluidigm	3176008B
162Dy	CD66b	80H3	Fluidigm	3162023B
164Dy	CD161	HP-3G10	Fluidigm	3164009B

## Sheet: cross-center Bland-Altman test
Supplement Table S1G. Cross-center comparison of cell subset abundance using Bland-Altman test
	center1	center2	cell type	bias	biasLowerCI	biasUpperCI
scRNA-seq	BIDMC	ISMMS	B	6.57289	-15.8955	29.0413
	BIDMC	ISMMS	pDC	0.938332	-2.33496	4.21163
	BIDMC	ISMMS	CD8+T	-11.4009	-22.7704	-0.0312875
	BIDMC	ISMMS	Monocyte	-4.28661	-16.9312	8.35802
	BIDMC	ISMMS	CD4+T	29.242	-15.0378	73.5217
	BIDMC	ISMMS	Neutrophil	-2.5157	-5.873	0.841601
	BIDMC	ISMMS	Pre-B	0.316082	-3.24899	3.88115
	BIDMC	ISMMS	NK	-2.19624	-14.8501	10.4576
	BIDMC	ISMMS	Macrophage	-0.0557403	-4.35623	4.24475
	BIDMC	WUSTL	B	1.50901	-9.38797	12.406
	BIDMC	WUSTL	pDC	-0.834912	-3.56305	1.89323
	BIDMC	WUSTL	CD8+T	-15.685	-43.3679	11.9979
	BIDMC	WUSTL	Monocyte	1.08975	-7.33567	9.51517
	BIDMC	WUSTL	CD4+T	36.3832	28.1514	44.615
	BIDMC	WUSTL	Neutrophil	-11.9578	-44.5048	20.5892
	BIDMC	WUSTL	Exhausted CD8+T	-2.38101	-25.2075	20.4455
	BIDMC	WUSTL	Pre-B	0.536855	-5.47292	6.54663
	BIDMC	WUSTL	NK	-4.75124	-12.3776	2.87514
	BIDMC	WUSTL	Macrophage	-1.50613	-3.07961	0.0673419
	BIDMC	WUSTL	Cytotoxic CD8+T	-2.3432	-6.6989	2.0125
	ISMMS	WUSTL	B	-0.829663	-39.7629	38.1036
	ISMMS	WUSTL	pDC	-1.73953	-8.90033	5.42126
	ISMMS	WUSTL	CD8+ T	0.202871	-30.5509	30.9566
	ISMMS	WUSTL	Monocyte	6.20015	-0.346299	12.7466
	ISMMS	WUSTL	CD4+ T	17.1983	-24.7335	59.1301
	ISMMS	WUSTL	Neutrophil	-12.5425	-69.7105	44.6254
	ISMMS	WUSTL	Pre-B	0.643304	-6.2903	7.57691
	ISMMS	WUSTL	NK	-4.03572	-23.6364	15.565
	ISMMS	WUSTL	Macrophage	-1.45039	-6.25058	3.3498
CyTOF	Emory	ISMMS	Monocytes	-8.70017	-27.9015	10.5012
	Emory	ISMMS	NK	-0.45365	-3.91294	3.00564
	Emory	ISMMS	B	-5.14072	-23.6806	13.3992
	Emory	ISMMS	T Cells	-16.3374	-60.1044	27.4295
	Emory	ISMMS	CD8+	-8.63085	-19.4871	2.22542
	Emory	ISMMS	CD4+	-9.6747	-32.3143	12.9649
	Emory	ISMMS	CD4+Naive	-1.41368	-23.8629	21.0356
	Emory	ISMMS	CD8+Naive	-10.6778	-16.8819	-4.47364
	Mayo	ISMMS	Monocytes	-12.716	-28.7261	3.2941
	Mayo	ISMMS	NK	-1.78265	-2.65735	-0.907946
	Mayo	ISMMS	B	1.54392	-13.005	16.0928
	Mayo	ISMMS	pDCs	-0.382875	-1.66243	0.896682
	Mayo	ISMMS	T Cells	-9.45768	-40.3222	21.4069
	Mayo	ISMMS	CD8+ T	-2.17707	-21.4843	17.1302
	Mayo	ISMMS	CD4+ T	5.12028	-24.9997	35.2402
	Mayo	ISMMS	CD4+Tregs	0.494075	-0.604391	1.59254
	Mayo	ISMMS	CD4+Naive	4.87097	-11.7482	21.4902
	Mayo	ISMMS	CD8+Naive	-3.2442	-22.0635	15.5751
	Mayo	Emory	Monocytes	-4.01583	-15.8882	7.85655
	Mayo	Emory	NK	-0.48245	-5.05441	4.08951
	Mayo	Emory	B Cells	6.5521	-7.17469	20.2789
	Mayo	Emory	T Cells	6.87975	-39.8827	53.6422
	Mayo	Emory	CD8+ T	6.45378	-18.313	31.2206
	Mayo	Emory	CD4+ T	9.9371	-24.5161	44.3903
	Mayo	Emory	CD4+Naive	6.8118	-22.7296	36.3532
	Mayo	Emory	CD8+Naive	5.74212	-7.5223	19.0065

## Sheet: cross-tech Bland-Altman test
Supplement Table S1H. Cross-technique comparison of cell subset abundance using Bland-Altman test
	assay1	assay2	cell type	mean difference	mean difference LowerCI	mean difference UpperCI
main cell types	scRNA-seq	CyTOF	B	1.29584	-3.23552	5.8272
	scRNA-seq	CyTOF	NK	2.5304	-1.01901	6.07982
	scRNA-seq	CyTOF	pDC	0.621912	-0.260854	1.50468
	scRNA-seq	CyTOF	T	7.37466	-1.79214	16.5415
	scRNA-seq	CyTOF	Macrophage/Monocyte	-6.31518	-13.2758	0.645464
	scRNA-seq	CITE-seq	B	-2.28499	-8.00932	3.43935
	scRNA-seq	CITE-seq	NK	2.5756	-0.732531	5.88373
	scRNA-seq	CITE-seq	pDC	-0.223043	-1.54833	1.10225
	scRNA-seq	CITE-seq	T	-6.19174	-19.0793	6.69584
	scRNA-seq	CITE-seq	Macrophage/Monocyte	4.75623	-1.68138	11.1938
	scRNA-seq	CITE-seq	Neutrophil	4.26543	-0.330876	8.86175
	CyTOF	CITE-seq	B	-3.58083	-11.3943	4.23264
	CyTOF	CITE-seq	NK	0.0451974	-2.3379	2.4283
	CyTOF	CITE-seq	pDC	-0.943821	-1.88556	-0.00208447
	CyTOF	CITE-seq	T	-13.5664	-24.0192	-3.11363
	CyTOF	CITE-seq	Macrophage/Monocyte	11.0714	3.19078	18.952
cell subtypes	scRNA-seq	CyTOF	Monocyte	-9.79066	-15.934	-3.64731
	scRNA-seq	CyTOF	Macrophage	4.72014	3.04032	6.39996
	scRNA-seq	CyTOF	CD4+T	-1.93309	-7.2977	3.43151
	scRNA-seq	CyTOF	CD8+T	9.30737	2.08013	16.5346
	scRNA-seq	CyTOF	Treg_CD4+T	10.9003	1.76466	20.036
	scRNA-seq	CyTOF	Naïve CD4+T	3.9676	-9.87858	17.8138
	scRNA-seq	CyTOF	Memory CD8+T	-3.09871	-7.96145	1.76402
	scRNA-seq	CITE-seq	Monocyte	0.895389	-5.59996	7.39074
	scRNA-seq	CITE-seq	Macrophage	3.82348	1.58784	6.05913
	scRNA-seq	CITE-seq	CD4+T	-12.6774	-22.2244	-3.13046
	scRNA-seq	CITE-seq	CD8+T	4.40715	-3.08289	11.8972
	scRNA-seq	CITE-seq	Naïve CD4+T	-1.70308	-23.6943	20.2882
	scRNA-seq	CITE-seq	Cytotoxic CD8+T	3.49082	-0.162113	7.14376
	scRNA-seq	CITE-seq	Exhausted CD8+T	2.11381	-2.92592	7.15353
	CyTOF	CITE-seq	Monocyte	11.7443	4.36002	19.1287
	CyTOF	CITE-seq	Macrophage	-0.9364	-1.84096	-0.031838
	CyTOF	CITE-seq	CD4+T	-11.5127	-19.6939	-3.33157
	CyTOF	CITE-seq	CD8+T	-4.90022	-10.107	0.306523
	CyTOF	CITE-seq	Naïve CD4+T	-0.434204	-6.93212	6.06371
	CyTOF	CITE-seq	Naïve CD8+T	-4.43193	-9.14771	0.28385
	CyTOF	CITE-seq	Memory CD4+T	-2.4402	-6.98708	2.10669

## Sheet: cell type markers correlation
Supplement Table S1I. Expression of cell type marker genes in CITE-seq RNA measurement and CyTOF shown in Fig. S2C
samples	CD3D in CD4+T		CD3G in CD4+T		IL7R in CD4+T memory		CD45O in CD4+T memory		CD8A in CD8+T naïve
	CITE-seq RNA	CyTOF	CITE-seq RNA	CyTOF	CITE-seq RNA	CyTOF	CITE-seq RNA	CyTOF	CITE-seq RNA	CyTOF
MMRF_1267	3.32	2.66	2.15	2.66	7.59	1.79	3.91	1.92	1.39	2.21
MMRF_1325	4.87	2.63	3.22	2.63	8.55	1.6	5.12	1.84	2.33	2.25
MMRF_1413	1.69	2.7	1.39	2.7	4.94	1.81	3.11	2.14	1.29	2.4
MMRF_1424	2.37	2.67	1.95	2.67	6.77	1.6	4.99	1.96	2.02	2.3
MMRF_1505	NA	2.73	NA	2.73	NA	1.7	NA	2.06	NA	2.35
MMRF_1537	4.88	2.67	2.04	2.67	3.79	1.76	3.49	1.99	1.55	2.33
MMRF_1640	0.17	2.75	0.56	2.75	2	1.91	2.26	2.03	0.32	2.41
MMRF_1641	2.23	2.73	1.61	2.73	4.2	1.73	4.2	1.91	1.26	2.35
MMRF_1686	3.64	2.64	3.1	2.64	6.56	1.65	3.89	1.6	1.58	2.2
MMRF_1695	2.45	2.7	2.25	2.7	8.37	1.64	4.2	1.89	1.96	2.27
MMRF_1720	2.35	2.69	0.91	2.69	4.01	1.76	2.26	1.98	1.5	2.34
MMRF_1777	2.85	2.69	1.33	2.69	6.74	1.64	5.08	1.79	2.11	2.31
MMRF_1941	3.2	2.73	2.61	2.73	5.53	1.67	4.27	1.87	1.87	2.36
MMRF_1967	1.78	2.72	1.59	2.72	2.53	1.71	2.48	1.96	0.95	2.4
MMRF_2038	2.01	2.71	1.39	2.71	3.34	1.74	2.83	1.89	1.39	2.3
MMRF_2168	2.7	2.69	1.64	2.69	4.54	1.69	3.14	1.91	1.36	2.27
MMRF_2251	4	2.7	3	2.7	NA	1.64	NA	2.03	1.5	2.34
MMRF_2259	2.21	2.67	1.75	2.67	2.83	1.83	3.6	1.91	1.33	2.37
